# Supplementary material for: A Bicyclic Analog of the Linear Peptide Arodyn Is a Potent and Selective Kappa Opioid Receptor Antagonist
Source: Molecules. 2024 Jun 29;29(13):3109. doi: 10.3390/molecules29133109 (PMC11243530; doi:10.3390/molecules29133109)
Supplement: Supplementary file 1 [file molecules-29-03109-s001.zip]

Archive with 1 entries (1 files):
- molecules-2953644-supplementary.pdf
